# Supplementary material for: Impact of COVID-19 lockdown on physical activity behaviours of older adults who participated in a community-based exercise program prior to the lockdown
Source: PLOS Glob Public Health. 2022 Nov 11;2(11):e0001217. doi: 10.1371/journal.pgph.0001217 (PMC10022279; doi:10.1371/journal.pgph.0001217)
Supplement: S1 Data — (XLSX) [file pgph.0001217.s002.xlsx]

## Sheet: Data
ID	MemberStatus	Age	AgeCat	Gender	PastAttendance	ExercieDuringLockdown	BeforeExerciseClass	BeforeGym	BeforeWalking	BeforeSwimming	BeforeYogaTaiChiStretching	BeforeDance	BeforeOutdoorSports	BeforePilates	BeforeWeightTraining	BeforeGradening	MinsPhExLockdown	MinPhExLockdownGroup	NumbersTypesPhEx	RegroupedNumbersTypesPhEx	MinsCogExLockdown	EccentricExercise	ChairExercise	Walking	YogaTaiChiStretching	Pilates	CognitiveExercise	Dance	WeightTraining	Gardening	OnlineFitnessClass	OutdoorSports	GymBike	Others	MaterialHelpfulnessYes	MaterialHelpfulnessNo	Video1	Video2	Video3	Handout1	Handout2	Hamdout3	CommunicationTool1	CommunicationTool2	CommunicationTool3	CommunicationTool4	CommunicationTool5
RC4	1	66	1	1	5		1	2	1	2	2	2	2	2	2	2	260	4	3	3	60	1	1	1	2	2	1	2	2	2	2	2	2	2	2	2	0	0	0	4	4	4
RC1	1	76	2	2	5	1	1	2	2	2	2	2	2	1	2	2	95	3	3	3	20	1	2	1	2	1	1	2	2	2	2	2	2	2	1	1	4	5	4	5	5	3	1	2	3	4
RC2	1	73	2	2	5	1	1	2	1	2	2	2	2	2	1	2	90	3	1	1		2	2	1	2	2	2	2	1	2	2	2	2	2	2	1	0	0	0	0	0	0	3
RC3	1	68	1	2	2	1	1	2	1	1	1	2	1	2	2	2	75	3	2	2	60	2	2	1	2	2	1	2	2	2	1	2	2	2	2	1	0	0	0	0	0	0	1	2	3	4
RC6	1	72	2	2	5	1	1	2	1	1	2	2	2	2	2	2	160	4	2	2	140	2	1	1	2	2	1	2	2	2	2	2	2	2	1	2	0	0	0	4	4	0	2	3
RC7	1	70	2	2	5	1	1	2	1	1	1	2	1	2	1	1	380	4	5	4		1	1	1	1	2	2	2	1	2	2	2	2	2	1	2	4	4	4	5	0	0	3
RC9	1	73	2	2	5	1	1	2	2	2	2	2	2	2	2	2			4	4		2	2	2	2	2	2	2	2	2	2	2	2	2	2	2	0	0	0	2	2	0	6
RC10	1	75	2	1	5	1	1	1	1	2	2	2	2	1	2	2	440	4	3	3		1	2	1	2	1	2	2	2	2	2	2	2	1	2	2	4	4	4	3	3	0	2	3
RC12	1	77	2	2	5	1	1	2	1	1	2	2	2	2	2	2	330	4	3	3	60	2	2	1	2	2	1	2	2	1	2	2	2	1	2	1	2	2	0	2	0	0	3
RC14	1	95	4	2	5	1	1	2	2	2	2	2	2	2	2	2	30	1	1	1	60	2	2	1	2	2	1	2	2	2	2	2	2	2	2	1	3	2	0		3	3	1	2
RC15	1	82	3	1	4	1	1	2	2	2	2	2	2	2	2	2	60	2	3	3		1	1	1	2	2	2	2	2	2	2	2	2	2	2	1	3	0	0	3	3	0	1	4	5
RC23	1	72	2	2	1	1	1	2	1	2	2	1	2	2	2	1	540	4	2	2	90	2	2	1	2	2	1	2	2	2	2	2	2	1	2	1	0	0	0	0	0	2	3	4
RC26	1	69	1	2	1	1	1	1	2	2	2	2	2	1	1	2	200	4	2	2		1	2	1	2	2	2	2	2	2	2	2	2	2	2	1	0						1	3	4
RC31	1	68	1	2	1	1	1	2	1	2	2	2	2	1	2	2	80	3	2	2		1	2	2	2	1	2	2	2	2	2	2	2	2	2	1	2	2	2	2	2	2	4
RC32	1	70	2	2	2	1	1	2	1	1	2	2	2	2	1	2	260	4	3	3		1	1	1	2	2	2	2	2	1	2	2	2	2	1	2	5	5	5	5	5	5	2	4
RC19	1	88	3	2	5	2	1	1	1	2	2	2	2	2	2	2	394	4	4	4	40	1	1	1	2	1	1	2	2	2	2	2	2	2	1	2	5	5	5	4	5	5	1	2	3
RC13	1	79	2	1	5	2	1	2	2	2	2	2	2	2	2	2	1770	4	5	4	120	1	1	1	1	1	1	2	2	2	2	2	2	2	1	2	5	5	4	4	4	4	1	2	3	4	6
RC16	1	70	2	1	1	2	1	1	1	2	2	2	2	2	1	2	765	4	6	4	9	1	1	1	2	2	1	2	1	2	2	1	1	2	2	1	3	2	2	4	3	4	3
RC25	1	81	3	2	4	2	1	2	2	1	2	2	2	2	2	2	210	4	5	4		1	1	2	2	1	2	2	2	2	2	1	2	2	1	2	5	5	5	4	4	4	4
RC30	1	73	2	2	1	2	1	2	1	2	1	2	2	2	2	2	300	4	4	4		1	1	1	2	1	2	2	2	2	2	2	2	2	1	2	3	4	4	4	4	3	2	3
RC34	1	76	2	2	2	2	1	2	1	2	1	2	2	2	2	2	602	4	4	4	20	1	1	1	1	2	1	2	2	1	2	2	2	2	1	2	3	3	4	5	4	5	1	2	3	7
RC35	1	74	2	2	5	2	1	2	1	2	2	1	2	1	2	2	420	4	5	4		1	1	1	2	1	2	1	2	2	2	2	2	2	1	2	2	2	2	2	2	2	4
RC36	1	69	1	2		2	1	2	1	2	1	1	2	2	2	2	990	4	5	4		1	2	1	1	1	2	1	2	2	2	2	2	2	2	1
RC17	1	83	3	1	5	3	1	1	2	2	2	2	1	2	2	2	550	4	4	4	240	1	2	2	2	1	1	2	2	1	2	1	2	2	1	2	3	4	4	4	4	4	1	2	3	4
RC8	1	72	2	2	4	3	1	2	1	2	1	1	2	2	2	2	1315	4	5	4		1	1	1	1	1	2	2	2	2	2	2	2	2	2	1	0	0	0	4	4	0	5
RC11	1	75	2	2	5	3	1	2	1	2	2	2	2	2	2	2	150	4				2	1	1	2	2	2	2	1	2	2	2	2	2	2	2	4	4	4	4	4	0	3	4
RC20	1	73	2	2	5	3	1	2	1	2	1	2	2	2	2	2	175	4	5	4		1	1	1	1	2	2	2	2	2	2	2	2	1	1	1	0	0	0	5	4		2	4
RC21	1	73	2	2	5	3	1	2	2	2	2	1	2	2	2	2	255	4	2	2	30	2	1	1	2	2	1	2	2	2	2	2	2	2	1	2	4	0	0	4	4	0	3
RC22	1	82	3	1	5	3	1	2	2	2	2	2	1	2	2	2	480	4	4	4		1	2	1	2	1	2	2	2	2	2	1	2	2	1	2	0	4	5	4	4	4	3	4
RC24	1	77	2	1	2	3	1	2	1	2	2	2	1	2	2	2	360	4	3	3		1	2	1	2	2	2	2	2	2	2	2	2	1	2	1	0	0	0	4	4	4	4
RC27	1	89	3	1	5	3	1	2	1	2	2	2	2	2	2	2	162	4	3	3	100	1	1	1	2	2	1	2	2	2	2	2	2	2	1	2	4						2	3
RC33	1	77	2	1	2	3	1	2	1	2	2	2	2	2	2	2	520	4	4	4		1	2	1	2	2	2	2	2	2	2	2	2	2	1	2				5		3	6
NC5	2	80	3	1		1	2	2	2	2	2	1	2	2	2	2	90	3	2	2	420	2	2	1	2	1	1	2	2	2	2	2	2	2									1	2	3	4
NC6	2	73	2	2		1	2	2	1	1	2	1	1	2	2	2	150	4	2	2	420	2	2	1	2	1	1	2	2	2	2	2	2	2									1	2	3	4
NC7	2	64	1	2		1	2	2	2	2	2	2	2	2	2	2	300	4	1	1		2	2	1	2	2	2	2	2	2	2	2	2	2									1	2
NC8	2	64	1	2		1	2	2	2	2	2	2	2	2	2	2	150	4	1	1		2	2	1	2	2	2	2	2	2	2	2	2	2									2	3	4
NC10	2	70	2	2		1	2	2	1	2	2	2	2	2	2	2					20	2	2	2	1	2	1	2	2	2	2	2	2	2									4
NC11	2	62	1	2		1	1	2	1	2	1	2	2	2	2	2	210	4	2	2	105	2	2	1	2	2	1	2	2	2	2	2	2	2									2	3	4
NC9	2	75	2	1		2	2	2	1	2	2	2	2	2	2	2	506	4	3	3		2	1	1	2	2	2	2	2	2	2	2	2	1									1	2	3	4
NC12	2	70	2	2		2	2	2	2	2	2	2	2	2	2	2						2	2	2	2	2	2	2	2	2	2	2	2	2									3
NC15	2	76	2	2		2	1	2	2	2	2	2	2	2	2	2	360	4	2	2		2	2	1	2	2	2	2	1	2	2	2	2	2									1	2	3	4
NC17	2	60	1	1		2	2	2	1	2	2	2	2	2	2	2	240	4	1	1		2	2	1	2	2	2	2	2	2	2	2	2	2									2	3	4
NC2	2	77	2	2		3	2	2	1	2	2	2	2	2	2	2	450	4	2	2		2	2	1	1	2	2	2	2	2	2	2	2	2									3	4
NC3	2	88	3	2		3	2	2	1	2	2	2	1	2	2	2	60	2	2	2		2	1	1	2	2	2	2	2	2	2	2	2	2									2
NC4	2	83	3	2		3	2	2	2	1	2	2	2	2	2	2	140	3	2	2	840	1	2	1	2	2	1	2	2	2	2	2	2	2									1
NC13	2	65	1	2		3	2	2	1	2	1	2	1	2	2	2	610	4	3	3	40	2	2	1	1	2	1	1	2	2	2	2	2	2									2	3	4
NC14	2	64	1	2		3	2	2	1	2	1	2	2	2	2	2	680	4	2	2	140	2	2	1	2	1	1	2	2	2	2	2	2	2									2	3	4
NC16	2	72	2	2		3	2	2	1	2	2	2	2	2	2	2	435	4	2	2		2	2	1	2	2	2	2	2	2	2	2	2	1									1	2	3

## Sheet: Variables
Column	Name	Label	Values
A	ID	ID
B	MemberStatus	Member Status	1=Pre-member, 2=Post-member
C	Age	Age
D	AgeCat	Age Category	1=60-69, 2=70-79, 3=80-89, 4=90 and older
E	Gender	Gender	1=Male, 2=Female
F	PastAttendance	Past Attendance
G	ExercieDuringLockdown	Exercie During Lockdown	1=Less than before the lockdown, 2=More than before the lockdown, 3=As much as before the lockdown
H	BeforeExerciseClass	Before Exercise Class	1=Yes, 2=No
I	BeforeGym	Before Gym	1=Yes, 2=No
J	BeforeWalking	Before Walking	1=Yes, 2=No
K	BeforeSwimming	Before Swimming	1=Yes, 2=No
L	BeforeYogaTaiChiStretching	Before Yoga/TaiChi/Stretching	1=Yes, 2=No
M	BeforeDance	Before Dance	1=Yes, 2=No
N	BeforeOutdoorSports	Before Outdoor Sports	1=Yes, 2=No
O	BeforePilates	Before Pilates	1=Yes, 2=No
P	BeforeWeightTraining	Before Weight Training	1=Yes, 2=No
Q	BeforeGradening	Before Gardening	1=Yes, 2=No
R	MinsPhExLockdown	Minutes of Physical Exercise per Week during Lockdown
S	MinPhExLockdownGroup	MinPhExLockdownGroup	1=1-30, 2=31-60, 3=61-149, 4=150 and longer
T	NumbersTypesPhEx	Numbers of Physical Exercise Types during Lockdown
U	RegroupedNumbersTypesPhEx	RegroupedNumbersTypesPhEx	1= 1 type, 2=2 types, 3=3 types, 4=4 and more types
V	MinsCogExLockdown	Minutes of Cognitive Exercise per Week during Lockdown
W	EccentricExercise	Eccentric Exercise	1=Yes, 2=No
X	ChairExercise	Chair Exercise	1=Yes, 2=No
Y	Walking	Walking	1=Yes, 2=No
Z	YogaTaiChiStretching	Yoga, Tai Chi, Stretching	1=Yes, 2=No
AA	Pilates	Pilates	1=Yes, 2=No
AB	CognitiveExercise	Cognitive Exercise	1=Yes, 2=No
AC	Dance	Dance Oline/Offline	1=Yes, 2=No
AD	WeightTraining	Weight Training	1=Yes, 2=No
AE	Gardening	Gardening	1=Yes, 2=No
AF	OnlineFitnessClass	Online Fitness Class	1=Yes, 2=No
AG	OutdoorSports	Cycling, Pool, Golf, Tennis	1=Yes, 2=No
AH	GymBike	Gym Bike	1=Yes, 2=No
AI	Others	General, Not Mentioned	1=Yes, 2=No
AJ	MaterialHelpfulnessYes	Mataerials- Yes, helpful	1=Yes, 2=No
AK	MaterialHelpfulnessNo	Materials- Not helpful	1=Yes, 2=No
AL	Video1	Video 1	0=Never used, 1=Not at all helpful, 2=Slightly helpful, 3=Moderately helpful, 4=Very helpful, 5=Extremely helpful
AM	Video2	Video 2	0=Never used, 1=Not at all helpful, 2=Slightly helpful, 3=Moderately helpful, 4=Very helpful, 5=Extremely helpful
AN	Video3	Video 3	0=Never used, 1=Not at all helpful, 2=Slightly helpful, 3=Moderately helpful, 4=Very helpful, 5=Extremely helpful
AO	Handout1	Handout 1	0=Never used, 1=Not at all helpful, 2=Slightly helpful, 3=Moderately helpful, 4=Very helpful, 5=Extremely helpful
AP	Handout2	Handout 2	0=Never used, 1=Not at all helpful, 2=Slightly helpful, 3=Moderately helpful, 4=Very helpful, 5=Extremely helpful
AQ	Hamdout3	Handout 3	0=Never used, 1=Not at all helpful, 2=Slightly helpful, 3=Moderately helpful, 4=Very helpful, 5=Extremely helpful
AR	CommunicationTool1	Communication Tool1	1=Fixed phone talk, 2=Mobile phone talk, 3=Digital message (e.g., Mobile text, E-mail), 4=Online video communication (e.g., Facetime, Zoom), 5=DVD/Video/CD, 6=Post/Letter/Non technology, 7=Chat over the fence
AS	CommunicationTool2	Communication Tool2	1=Fixed phone talk, 2=Mobile phone talk, 3=Digital message (e.g., Mobile text, E-mail), 4=Online video communication (e.g., Facetime, Zoom), 5=DVD/Video/CD, 6=Post/Letter/Non technology, 7=Chat over the fence
AT	CommunicationTool3	Communication Tool3	1=Fixed phone talk, 2=Mobile phone talk, 3=Digital message (e.g., Mobile text, E-mail), 4=Online video communication (e.g., Facetime, Zoom), 5=DVD/Video/CD, 6=Post/Letter/Non technology, 7=Chat over the fence
AU	CommunicationTool4	Communication Tool4	1=Fixed phone talk, 2=Mobile phone talk, 3=Digital message (e.g., Mobile text, E-mail), 4=Online video communication (e.g., Facetime, Zoom), 5=DVD/Video/CD, 6=Post/Letter/Non technology, 7=Chat over the fence
AV	CommunicationTool5	Communication Tool5	1=Fixed phone talk, 2=Mobile phone talk, 3=Digital message (e.g., Mobile text, E-mail), 4=Online video communication (e.g., Facetime, Zoom), 5=DVD/Video/CD, 6=Post/Letter/Non technology, 7=Chat over the fence
